# Supplementary material for: Whole-Genome Differentially Hydroxymethylated DNA Regions among Twins Discordant for Cardiovascular Death
Source: Genes (Basel). 2021 Jul 29;12(8):1183. doi: 10.3390/genes12081183 (PMC8392630; doi:10.3390/genes12081183)
Supplement: Supplementary file 1 [file genes-12-01183-s001.zip]

Archive with 3 entries (2 files):
- genes-1314486-supplementary/genes-1314486 - supplementary files/
- genes-1314486-supplementary/genes-1314486 - supplementary files/Table S1-S2-S4_Figure S1-S3_SuppInfo.pdf
- genes-1314486-supplementary/genes-1314486 - supplementary files/Table S3_102_Homer_annotate_SuppInfo.xlsx
