# Supplementary material for: Whole-Genome Differentially Hydroxymethylated DNA Regions among Twins Discordant for Cardiovascular Death
Source: Genes (Basel). 2021 Jul 29;12(8):1183. doi: 10.3390/genes12081183 (PMC8392630; doi:10.3390/genes12081183)
Supplement: Supplementary file 1 [file genes-12-01183-s001.zip › genes-1314486-supplementary/genes-1314486 - supplementary files/Table S3_102_Homer_annotate_SuppInfo.xlsx]

## Sheet: 102_Homer_annotate
PeakID	Chr	Start	End	Strand	Peak.Score	Focus.Ratio.Region.Size	Annotation	Detailed.Annotation	Distance.to.TSS	Nearest.PromoterID	Entrez.ID	Nearest.Unigene	Nearest.Refseq	Nearest.Ensembl	Gene.Name	Gene.Alias	Gene.Description	Gene.Type
97	chr20	62098752	62099150	+	0	NA	intron (NM_172108, intron 1 of 15)	NA	5079	NM_172109	3785	Hs.161851	NM_004518	ENSG00000075043	KCNQ2	BFNC|EBN|EBN1|ENB1|HNSPC|KCNA11|KV7.2	potassium voltage-gated channel subfamily Q member 2	protein-coding
64	chr10	98974752	98974900	+	0	NA	intron (NR_037909, intron 11 of 14)	NA	-29143	NM_003061	6585	Hs.632082	NM_003061	ENSG00000187122	SLIT1	MEGF4|SLIL1|SLIT-1|SLIT3	slit guidance ligand 1	protein-coding
82	chr17	19235652	19236300	+	0	NA	intron (NM_001102664, intron 7 of 7)	NA	11911	NR_031591	100302256		NR_031591	ENSG00000221540	MIR1180	MIRN1180|hsa-mir-1180|mir-1180	microRNA 1180	ncRNA
3	chr2	120434952	120435150	+	0	NA	Intergenic	NA	-1692	NR_148341	80775	Hs.439991	NM_030577	ENSG00000144120	TMEM177	-	transmembrane protein 177	protein-coding
72	chr13	60569802	60570150	+	0	NA	intron (NM_001042517, intron 9 of 27)	NA	-16876	NR_046539	100874195	Hs.664101	NR_046539	ENSG00000227528	DIAPH3-AS1	-	DIAPH3 antisense RNA 1	ncRNA
90	chr18	62901002	62901400	+	0	NA	Intergenic	NA	-516287	NM_033646	1005	Hs.541003	NM_004361	ENSG00000081138	CDH7	CDH7L1	cadherin 7	protein-coding
45	chr5	180268902	180269150	+	0	NA	Intergenic	NA	-10408	NR_045680	100859930	Hs.655606	NR_045680	ENSG00000278970	HEIH	HCCAT2|LINC-HEIH|LINC00848|lncRNA-HEIH	hepatocellular carcinoma up-regulated EZH2-associated long non-coding RNA	ncRNA
85	chr17	58708452	58708600	+	0	NA	intron (NM_003620, intron 2 of 5)	NA	30982	NM_003620	8493	Hs.286073	NM_003620	ENSG00000170836	PPM1D	IDDGIP|PP2C-DELTA|WIP1	protein phosphatase, Mg2+/Mn2+ dependent 1D	protein-coding
44	chr5	171894152	171894400	+	0	NA	Intergenic	NA	-12749	NM_001308175	285590	Hs.285666	NM_001017995	ENSG00000174705	SH3PXD2B	FAD49|FTHS|HOFI|KIAA1295|TKS4|TSK4	SH3 and PX domains 2B	protein-coding
73	chr13	74022652	74022800	+	0	NA	Intergenic	NA	-115655	NR_047009	100874155	Hs.672679	NR_047009		LINC00392	-	long intergenic non-protein coding RNA 392	ncRNA
75	chr14	70488302	70488600	+	0	NA	intron (NM_001034852, intron 10 of 11)	NA	43601	NR_145786	109623479		NR_145786		SNORD169	-	small nucleolar RNA, C/D box 169	snoRNA
88	chr18	60846952	60847150	+	0	NA	intron (NM_000633, intron 2 of 2)	NA	139562	NM_000657	596	Hs.150749	NM_000633	ENSG00000171791	BCL2	Bcl-2|PPP1R50	BCL2, apoptosis regulator	protein-coding
79	chr16	50415252	50415500	+	0	NA	Intergenic	NA	-12531	NM_013263	29117	Hs.437894	NM_013263	ENSG00000166164	BRD7	BP75|CELTIX1|NAG4	bromodomain containing 7	protein-coding
24	chr1	183299402	183299650	+	0	NA	intron (NM_015039, intron 1 of 10)	NA	-25517	NM_170706	23057	Hs.497123	NM_015039	ENSG00000157064	NMNAT2	C1orf15|PNAT2	nicotinamide nucleotide adenylyltransferase 2	protein-coding
42	chr5	155709102	155709250	+	0	NA	Intergenic	NA	-44591	NM_001128209	6444	Hs.387207	NM_000337	ENSG00000170624	SGCD	35DAG|CMD1L|DAGD|SG-delta|SGCDP|SGD	sarcoglycan delta	protein-coding
76	chr14	75147052	75147550	+	0	NA	intron (NM_001039479, intron 5 of 19)	NA	32506	NM_001039479	9870	Hs.497417	NM_014821	ENSG00000119682	AREL1	FIEL1|KIAA0317	apoptosis resistant E3 ubiquitin protein ligase 1	protein-coding
83	chr17	32145052	32145200	+	0	NA	intron (NM_001094, intron 1 of 9)	NA	-284347	NR_037584	100506677	Hs.652571	NR_037584	ENSG00000265544	AA06	AA02|AA04|AA05	uncharacterized LOC100506677	pseudo
27	chr2	56419652	56419850	+	0	NA	exon (NM_001348514, exon 2 of 5)	NA	-6846	NR_125368	100129434	Hs.580330	NR_125368		LOC100129434	-	uncharacterized LOC100129434	ncRNA
55	chr8	78199402	78199600	+	0	NA	Intergenic	NA	-163432	NR_125830	102724874	Hs.571511	NR_125830		LOC102724874	-	uncharacterized LOC102724874	ncRNA
68	chr12	14387152	14387300	+	0	NA	Intergenic	NA	-131340	NM_018179	55729	Hs.504856	NM_018179	ENSG00000171681	ATF7IP	AM|ATF-IP|MCAF|MCAF1|p621	activating transcription factor 7 interacting protein	protein-coding
101	chrX	72341252	72341450	+	0	NA	Intergenic	NA	6568	NR_027291	645996	Hs.617486	NR_027291	ENSG00000204118	NAP1L6	-	nucleosome assembly protein 1 like 6	pseudo
15	chr19	48823602	48824050	+	0	NA	promoter-TSS (NM_144577)	NA	-494	NM_144577	93233	Hs.112645	NM_144577	ENSG00000105479	CCDC114	CILD20	coiled-coil domain containing 114	protein-coding
22	chr1	115871852	115872000	+	0	NA	intron (NM_002506, intron 1 of 2)	NA	8931	NM_002506	4803	Hs.2561	NM_002506	ENSG00000134259	NGF	Beta-NGF|HSAN5|NGFB	nerve growth factor	protein-coding
47	chr6	34505552	34505700	+	0	NA	TTS (NM_012391)	NA	18484	NM_012391	25803	Hs.485158	NM_012391	ENSG00000124664	SPDEF	PDEF|bA375E1.3	SAM pointed domain containing ETS transcription factor	protein-coding
37	chr5	7418952	7419200	+	0	NA	intron (NM_020546, intron 2 of 24)	NA	22733	NM_020546	108	Hs.481545	NM_020546	ENSG00000078295	ADCY2	AC2|HBAC2	adenylate cyclase 2	protein-coding
95	chr20	32115652	32115900	+	0	NA	intron (NM_001032999, intron 1 of 10)	NA	-34395	NM_005093	9139	Hs.153934	NM_005093	ENSG00000078699	CBFA2T2	EHT|MTGR1|ZMYND3|p85	CBFA2/RUNX1 translocation partner 2	protein-coding
56	chr8	100958252	100958450	+	0	NA	Intergenic	NA	-52109	NM_004374	1345	Hs.351875	NM_004374	ENSG00000164919	COX6C	-	cytochrome c oxidase subunit 6C	protein-coding
21	chr1	56661002	56661250	+	0	NA	Intergenic	NA	-219509	NR_147163	105378744	Hs.183974	NR_147163	ENSG00000223956	LINC01767	-	long intergenic non-protein coding RNA 1767	ncRNA
77	chr14	78907252	78907400	+	0	NA	intron (NM_004796, intron 1 of 16)	NA	37252	NM_004796	9369	Hs.368307	NM_004796	ENSG00000021645	NRXN3	C14orf60	neurexin 3	protein-coding
5	chr3	156519102	156519400	+	0	NA	intron (NR_038387, intron 1 of 2)	NA	10559	NR_003284	647033	Hs.745109	NR_003284		PA2G4P4	PA2G4L1	proliferation-associated 2G4 pseudogene 4	pseudo
100	chr22	42413902	42414250	+	0	NA	intron (NM_152613, intron 1 of 5)	NA	19347	NM_152613	164684	Hs.655541	NM_152613	ENSG00000183066	WBP2NL	GRAMD7|PAWP	WBP2 N-terminal like	protein-coding
13	chr19	2761802	2762200	+	0	NA	intron (NM_003021, intron 7 of 11)	NA	21353	NM_003021	6449	Hs.203910	NM_003021	ENSG00000104969	SGTA	SGT|alphaSGT|hSGT	small glutamine rich tetratricopeptide repeat containing alpha	protein-coding
25	chr2	22828102	22828250	+	0	NA	Intergenic	NA	68825	NR_110577	102723362	Hs.502887	NR_110577	ENSG00000233587	LINC01884	-	long intergenic non-protein coding RNA 1884	ncRNA
49	chr6	168752802	168753250	+	0	NA	Intergenic	NA	-32592	NM_214462	168002	Hs.673059	NM_214462	ENSG00000164488	DACT2	C6orf116|DAPPER2|DPR2|bA503C24.7	dishevelled binding antagonist of beta catenin 2	protein-coding
8	chr9	101600402	101600800	+	0	NA	intron (NM_024642, intron 6 of 9)	NA	30620	NM_024642	79695	Hs.47099	NM_024642	ENSG00000119514	GALNT12	CRCS1|GalNAc-T12	polypeptide N-acetylgalactosaminyltransferase 12	protein-coding
69	chr12	18599452	18599700	+	0	NA	intron (NM_004570, intron 17 of 31)	NA	185102	NM_001288774	5288	Hs.22500	NM_004570	ENSG00000139144	PIK3C2G	PI3K-C2-gamma|PI3K-C2GAMMA	phosphatidylinositol-4-phosphate 3-kinase catalytic subunit type 2 gamma	protein-coding
41	chr5	123910102	123910350	+	0	NA	Intergenic	NA	-136013	NR_125774	103724389	Hs.582211	NR_125774		LINC01170	-	long intergenic non-protein coding RNA 1170	ncRNA
14	chr19	10778702	10778950	+	0	NA	intron (NM_017620, intron 1 of 19)	NA	13889	NM_153464	3609	Hs.465885	NM_004516	ENSG00000129351	ILF3	CBTF|DRBF|DRBP76|MMP4|MPHOSPH4|MPP4|NF-AT-90|NF110|NF110b|NF90|NF90a|NF90b|NFAR|NFAR-1|NFAR2|TCP110|TCP80	interleukin enhancer binding factor 3	protein-coding
59	chr9	16453252	16453500	+	0	NA	intron (NM_017637, intron 5 of 6)	NA	-177065	NR_073471	100129385	Hs.586441	NM_001271829	ENSG00000205549	C9orf92	Em:AL513424.1	chromosome 9 open reading frame 92	protein-coding
98	chr22	21043002	21043300	+	0	NA	promoter-TSS (NR_024592)	NA	-692	NR_024592	266697	Hs.558711	NR_024592		POM121L4P	-	POM121 transmembrane nucleoporin like 4, pseudogene	pseudo
26	chr2	52118602	52118850	+	0	NA	intron (NR_135237, intron 7 of 10)	NA	-479060	NR_135239	105374596		NR_135239	ENSG00000225444	LINC01867	-	long intergenic non-protein coding RNA 1867	ncRNA
94	chr20	23324052	23324250	+	0	NA	Intergenic	NA	-7222	NM_013248	29107	Hs.516933	NM_013248	ENSG00000132661	NXT1	MTR2|P15	nuclear transport factor 2 like export factor 1	protein-coding
12	chr17	58534452	58534700	+	0	NA	intron (NM_006380, intron 9 of 12)	NA	34711	NM_181707	124773	Hs.129312	NM_181707	ENSG00000141371	C17orf64	-	chromosome 17 open reading frame 64	protein-coding
81	chr17	8220602	8220850	+	0	NA	intron (NM_173728, intron 9 of 15)	NA	6586	NM_025014	22899	Hs.443109	NM_025014	ENSG00000198844	ARHGEF15	ARGEF15|E5|Ephexin5|Vsm-RhoGEF	Rho guanine nucleotide exchange factor 15	protein-coding
16	chr20	42865502	42865650	+	0	NA	Intergenic	NA	-10163	NM_001256738	78997	Hs.517059	NM_024034	ENSG00000124194	GDAP1L1	dJ881L22.1|dJ995J12.1.1	ganglioside induced differentiation associated protein 1 like 1	protein-coding
70	chr12	34276652	34276950	+	0	NA	Intergenic	NA	101585	NM_032834	84920	Hs.102971	NM_032834	ENSG00000139133	ALG10	ALG10A|DIE2|KCR1	ALG10, alpha-1,2-glucosyltransferase	protein-coding
80	chr16	50804852	50805050	+	0	NA	intron (NM_015247, intron 7 of 19)	NA	28735	NR_130462	100422972		NR_130462	ENSG00000264947	MIR3181	-	microRNA 3181	ncRNA
65	chr10	122132402	122132750	+	0	NA	Intergenic	NA	-83890	NM_001318166	196051	Hs.40479	NM_001030059	ENSG00000203805	PLPP4	DPPL2|PPAPDC1|PPAPDC1A	phospholipid phosphatase 4	protein-coding
10	chr16	4111202	4111400	+	0	NA	intron (NM_001116, intron 2 of 10)	NA	54885	NM_001116	115	Hs.391860	NM_001116	ENSG00000162104	ADCY9	AC9|ACIX	adenylate cyclase 9	protein-coding
61	chr9	100651152	100651850	+	0	NA	Intergenic	NA	33351	NM_001330725	51531	Hs.9196	NM_016481	ENSG00000136932	TRMO	C9orf156|HSPC219|NAP1	tRNA methyltransferase O	protein-coding
9	chr14	30681852	30682000	+	0	NA	Intergenic	NA	-284978	NM_001330069	5587	Hs.508999	NM_002742	ENSG00000184304	PRKD1	CHDED|PKC-MU|PKCM|PKD|PRKCM	protein kinase D1	protein-coding
93	chr20	15800702	15800950	+	0	NA	intron (NM_001033087, intron 4 of 13)	NA	103133	NR_130925	613266	Hs.309149	NR_130924		LOC613266	-	uncharacterized LOC613266	ncRNA
86	chr18	55641152	55641400	+	0	NA	Intergenic	NA	-70334	NM_001144967	23327	Hs.185677	NM_015277	ENSG00000049759	NEDD4L	NEDD4-2|NEDD4.2|PVNH7|RSP5|hNEDD4-2	neural precursor cell expressed, developmentally down-regulated 4-like, E3 ubiquitin protein ligase	protein-coding
51	chr7	23370602	23370750	+	0	NA	intron (NM_006547, intron 10 of 14)	NA	31736	NM_138446	115416	Hs.87385	NM_138446	ENSG00000156928	MALSU1	C7orf30|mtRsfA	mitochondrial assembly of ribosomal large subunit 1	protein-coding
53	chr8	56005152	56005300	+	0	NA	Intergenic	NA	-9791	NM_052898	114786	Hs.130197	NM_052898	ENSG00000206579	XKR4	XRG4	XK related 4	protein-coding
63	chr10	78206452	78206650	+	0	NA	intron (NM_001305581, intron 6 of 6)	NA	-441251	NR_120655	101929328	Hs.664552	NR_120655	ENSG00000236467	KCNMA1-AS1	-	KCNMA1 antisense RNA 1	ncRNA
57	chr8	103458652	103458800	+	0	NA	Intergenic	NA	-33809	NM_015902	51366	Hs.492445	NM_015902	ENSG00000104517	UBR5	DD5|EDD|EDD1|HYD	ubiquitin protein ligase E3 component n-recognin 5	protein-coding
6	chr6	39555502	39555650	+	0	NA	intron (NM_001289021, intron 7 of 21)	NA	137623	NM_001289020	221458	Hs.588202	NM_145027	ENSG00000164627	KIF6	C6orf102|dJ1043E3.1|dJ137F1.4|dJ188D3.1	kinesin family member 6	protein-coding
33	chr3	107888052	107888200	+	0	NA	intron (NM_018010, intron 6 of 10)	NA	43458	NR_110028	101929623	Hs.570653	NR_110028	ENSG00000271856	LINC01215	-	long intergenic non-protein coding RNA 1215	ncRNA
62	chr9	134853502	134853700	+	0	NA	intron (NM_001253881, intron 3 of 6)	NA	101673	NM_004269	9442	Hs.374262	NM_004269	ENSG00000160563	MED27	CRAP34|CRSP34|CRSP8|MED3|TRAP37	mediator complex subunit 27	protein-coding
92	chr19	57349402	57349600	+	0	NA	intron (NM_015363, intron 1 of 10)	NA	2593	NM_006210	5178	Hs.731875	NM_006210	ENSG00000198300	PEG3	PW1|ZKSCAN22|ZNF904|ZSCAN24	paternally expressed 3	protein-coding
40	chr5	99290202	99290350	+	0	NA	Intergenic	NA	420582	NR_110562	102724855	Hs.519477	NR_110562		LINC02113	CTD-2151A2.1	long intergenic non-protein coding RNA 2113	ncRNA
52	chr7	81170602	81171100	+	0	NA	intron (NR_136264, intron 3 of 4)	NA	20284	NR_136264	105369146	Hs.730390	NR_136264		LOC105369146	-	uncharacterized LOC105369146	ncRNA
71	chr12	38253152	38253550	+	0	NA	Intergenic	NA	-457206	NM_001308340	144245	Hs.259305	NM_001013620	ENSG00000175548	ALG10B	ALG10|KCR1	ALG10B, alpha-1,2-glucosyltransferase	protein-coding
74	chr14	41294802	41295150	+	0	NA	Intergenic	NA	-128940	NR_109758	644919	Hs.434414	NR_109757		LINC02315	-	long intergenic non-protein coding RNA 2315	ncRNA
43	chr5	156839152	156839300	+	0	NA	intron (NR_136204, intron 1 of 3)	NA	-47801	NM_001099287	348938	Hs.4285	NM_001099287	ENSG00000172548	NIPAL4	ARCI6|ICHTHYIN|ICHYN	NIPA like domain containing 4	protein-coding
20	chr1	39140952	39141150	+	0	NA	Intergenic	NA	184444	NM_001271851	64121	Hs.532461	NM_022157	ENSG00000116954	RRAGC	GTR2|RAGC|TIB929	Ras related GTP binding C	protein-coding
58	chr9	2118002	2118150	+	0	NA	intron (NM_001289396, intron 25 of 33)	NA	-39604	NM_001289398	6595	Hs.298990	NM_003070	ENSG00000080503	SMARCA2	BAF190|BRM|NCBRS|SNF2|SNF2L2|SNF2LA|SWI2|Sth1p|hBRM|hSNF2a	SWI/SNF related, matrix associated, actin dependent regulator of chromatin, subfamily a, member 2	protein-coding
11	chr16	88232152	88232400	+	0	NA	Intergenic	NA	4389	NR_110944	101928880	Hs.634835	NR_110944	ENSG00000260420	LINC02182	LA16c-444G7.2	long intergenic non-protein coding RNA 2182	ncRNA
35	chr4	22680352	22680650	+	0	NA	Intergenic	NA	-14036	NM_001128432	57733	Hs.653107	NM_020973	ENSG00000249948	GBA3	CBG|CBGL1|GLUC|KLRP	glucosylceramidase beta 3 (gene/pseudogene)	protein-coding
36	chr4	113647652	113647800	+	0	NA	intron (NM_001354269, intron 1 of 43)	NA	20552	NM_001354269	287	Hs.620557	NM_001148	ENSG00000145362	ANK2	ANK-2|LQT4|brank-2	ankyrin 2	protein-coding
60	chr9	33612702	33613250	+	0	NA	Intergenic	NA	-11247	NR_003573	304	Hs.534301	NR_003573		ANXA2P2	ANX2L2|ANX2P2|LPC2B	annexin A2 pseudogene 2	pseudo
30	chr3	34255002	34255250	+	0	NA	Intergenic	NA	415063	NM_001162429	10015	Hs.475896	NM_013374	ENSG00000170248	PDCD6IP	AIP1|ALIX|DRIP4|HP95	programmed cell death 6 interacting protein	protein-coding
48	chr6	36545702	36545900	+	0	NA	Intergenic	NA	-16289	NM_003017	6428	Hs.405144	NM_003017	ENSG00000112081	SRSF3	SFRS3|SRp20	serine and arginine rich splicing factor 3	protein-coding
66	chr11	101902302	101902450	+	0	NA	Intergenic	NA	-15793	NM_001195005	85016	Hs.98328	NM_032930	ENSG00000137691	CFAP300	C11orf70	cilia and flagella associated protein 300	protein-coding
4	chr2	175358652	175358950	+	0	NA	Intergenic	NA	-6985	NM_001033045	151556	Hs.516604	NM_152529	ENSG00000163328	GPR155	DEP.7|DEPDC3|PGR22	G protein-coupled receptor 155	protein-coding
39	chr5	96734752	96734900	+	0	NA	Intergenic	NA	-105574	NR_105028	102546227	Hs.582516	NR_105028	ENSG00000250331	LINC01340	-	long intergenic non-protein coding RNA 1340	ncRNA
23	chr1	116260452	116260800	+	0	NA	intron (NM_001232, intron 7 of 10)	NA	50800	NM_001232	845	Hs.57975	NM_001232	ENSG00000118729	CASQ2	PDIB2	calsequestrin 2	protein-coding
32	chr3	106625352	106625550	+	0	NA	Intergenic	NA	334034	NR_028303	100302640	Hs.648607	NR_028303	ENSG00000242759	LINC00882	-	long intergenic non-protein coding RNA 882	ncRNA
38	chr5	39713602	39713900	+	0	NA	Intergenic	NA	193218	NR_104632	101926940	Hs.436359	NR_104632	ENSG00000271334	LINC02104	-	long intergenic non-protein coding RNA 2104	ncRNA
102	chrX	151040002	151040150	+	0	NA	Intergenic	NA	39479	NR_136578	105373368	Hs.256904	NR_136578		LOC105373368	-	uncharacterized LOC105373368	ncRNA
91	chr19	17490002	17490200	+	0	NA	Intergenic	NA	-1943	NM_031310	83483	Hs.107125	NM_031310	ENSG00000130300	PLVAP	FELS|PV-1|PV1|gp68	plasmalemma vesicle associated protein	protein-coding
67	chr11	120130052	120130250	+	0	NA	intron (NR_038829, intron 3 of 7)	NA	6490	NR_038829	649133	Hs.568902	NR_038829	ENSG00000259541	LOC649133	-	uncharacterized LOC649133	ncRNA
31	chr3	40447652	40448100	+	0	NA	intron (NM_001291960, intron 4 of 10)	NA	19140	NM_001291960	956	Hs.441145	NM_001248	ENSG00000168032	ENTPD3	CD39L3|HB6|NTPDase-3	ectonucleoside triphosphate diphosphohydrolase 3	protein-coding
96	chr20	37863002	37863150	+	0	NA	Intergenic	NA	-9685	NR_027124	339568	Hs.434319	NR_027124	ENSG00000230324	LINC01734	-	long intergenic non-protein coding RNA 1734	ncRNA
1	chr1	19718602	19718850	+	0	NA	intron (NM_001206541, intron 3 of 8)	NA	79986	NR_109848	54896	Hs.647620	NM_017765	ENSG00000040487	PQLC2	-	PQ loop repeat containing 2	protein-coding
87	chr18	57648052	57648300	+	0	NA	Intergenic	NA	80984	NM_021127	5366	Hs.96	NM_021127	ENSG00000141682	PMAIP1	APR|NOXA	phorbol-12-myristate-13-acetate-induced protein 1	protein-coding
19	chr1	23159802	23160050	+	0	NA	intron (NM_017449, intron 3 of 15)	NA	29793	NR_036214	100422914		NR_036214	ENSG00000264014	MIR4253	-	microRNA 4253	ncRNA
89	chr18	61390402	61390850	+	0	NA	exon (NM_080475, exon 9 of 9)	NA	20433	NM_001291279	89778	Hs.350958	NM_080475	ENSG00000206072	SERPINB11	EPIPIN|SERPIN11	serpin family B member 11 (gene/pseudogene)	protein-coding
2	chr1	22093702	22093950	+	0	NA	intron (NM_001032730, intron 1 of 10)	NA	15866	NM_001350168	84196	Hs.467524	NM_032236	ENSG00000090686	USP48	RAP1GA1|USP31	ubiquitin specific peptidase 48	protein-coding
46	chr6	29779052	29779200	+	0	NA	Intergenic	NA	-15630	NM_002127	3135	Hs.512152	NM_002127	ENSG00000204632	HLA-G	MHC-G	major histocompatibility complex, class I, G	protein-coding
50	chr7	1692902	1693350	+	0	NA	Intergenic	NA	39020	NR_001288	260341	Hs.534596	NR_001288		TFAMP1	MTTF1|TCF6L1	transcription factor A, mitochondrial pseudogene 1	pseudo
78	chr15	66563602	66563800	+	0	NA	Intergenic	NA	-17626	NM_032445	84465	Hs.712886	NM_032445	ENSG00000157890	MEGF11	-	multiple EGF like domains 11	protein-coding
54	chr8	78053952	78054200	+	0	NA	Intergenic	NA	-140796	NM_001172087	5828	Hs.437966	NM_000318	ENSG00000164751	PEX2	PAF1|PBD5A|PBD5B|PMP3|PMP35|PXMP3|RNF72|ZWS3	peroxisomal biogenesis factor 2	protein-coding
84	chr17	48510702	48511000	+	0	NA	intron (NM_001288968, intron 2 of 16)	NA	7332	NM_001288969	80221	Hs.288959	NM_025149	ENSG00000167107	ACSF2	ACSMW|AVYV493	acyl-CoA synthetase family member 2	protein-coding
7	chr7	129372352	129372650	+	0	NA	intron (NM_001040110, intron 10 of 10)	NA	37831	NR_029614	406958		NR_029614	ENSG00000207990	MIR182	MIRN182|miRNA182|mir-182	microRNA 182	ncRNA
28	chr2	166640952	166641200	+	0	NA	intron (NM_004482, intron 1 of 10)	NA	9727	NM_004482	2591	Hs.170986	NM_004482	ENSG00000115339	GALNT3	GalNAc-T3|HFTC|HHS	polypeptide N-acetylgalactosaminyltransferase 3	protein-coding
99	chr22	26780652	26781050	+	0	NA	Intergenic	NA	-44429	NM_020437	57168	Hs.567547	NM_020437	ENSG00000128203	ASPHD2	-	aspartate beta-hydroxylase domain containing 2	protein-coding
18	chrX	46316152	46316300	+	0	NA	intron (NM_001129900, intron 3 of 6)	NA	9602	NM_001129898	55634	Hs.632800	NM_017776	ENSG00000147121	KRBOX4	ZNF673	KRAB box domain containing 4	protein-coding
34	chr3	128191752	128192000	+	0	NA	TTS (NR_037890)	NA	-5785	NM_153330	165721	Hs.518241	NM_153330	ENSG00000179407	DNAJB8	CT156|DJ6	DnaJ heat shock protein family (Hsp40) member B8	protein-coding
29	chr3	32190652	32191050	+	0	NA	intron (NM_015141, intron 5 of 7)	NA	42848	NM_015141	23171	Hs.82432	NM_015141	ENSG00000152642	GPD1L	GPD1-L	glycerol-3-phosphate dehydrogenase 1 like	protein-coding
17	chr22	18648302	18648450	+	0	NA	intron (NM_017414, intron 4 of 10)	NA	15618	NM_017414	11274	Hs.38260	NM_017414	ENSG00000184979	USP18	ISG43|PTORCH2|UBP43	ubiquitin specific peptidase 18	protein-coding
